# Supplementary material for: Determination and Prediction of Available Energy in 13 Cereal Feed Ingredients for Growing Pigs
Source: Vet Sci. 2024 Dec 13;11(12):648. doi: 10.3390/vetsci11120648 (PMC11680150; doi:10.3390/vetsci11120648)
Supplement: Supplementary file 1 [file vetsci-11-00648-s001.zip]

Archive with 1 entries (1 files):
- vetsci-3253651-supplementary.pdf
